# Supplementary material for: Virion morphology and on-virus spike protein structures of diverse SARS-CoV-2 variants
Source: EMBO J. 2024 Nov 14;43(24):6469–95. doi: 10.1038/s44318-024-00303-1 (PMC11649927; doi:10.1038/s44318-024-00303-1)
Supplement: Supplementary file 3 — Source data Fig. 1 [file 44318_2024_303_MOESM3_ESM.zip]

Archive with 22 entries (21 files):
- Figure1_files/
- __MACOSX/._Figure1_files
- Figure1_files/Figure 1C 800 channel - Spike.tif
- __MACOSX/Figure1_files/._Figure 1C 800 channel - Spike.tif
- Figure1_files/Figure 1A Spike.tif
- __MACOSX/Figure1_files/._Figure 1A Spike.tif
- Figure1_files/Figure 1D raw data.xlsx
- __MACOSX/Figure1_files/._Figure 1D raw data.xlsx
- Figure1_files/Figure 1G raw data.xlsx
- __MACOSX/Figure1_files/._Figure 1G raw data.xlsx
- Figure1_files/Figure 1F raw data.xlsx
- __MACOSX/Figure1_files/._Figure 1F raw data.xlsx
- Figure1_files/Figure 1A N.tif
- __MACOSX/Figure1_files/._Figure 1A N.tif
- Figure1_files/Figure 1B raw data.xlsx
- __MACOSX/Figure1_files/._Figure 1B raw data.xlsx
- Figure1_files/Figure 1C 600 channel - p24.tif
- __MACOSX/Figure1_files/._Figure 1C 600 channel - p24.tif
- Figure1_files/Figure 1E 800 channel - p24.tif
- __MACOSX/Figure1_files/._Figure 1E 800 channel - p24.tif
- Figure1_files/Figure 1E 680 channel.tif
- __MACOSX/Figure1_files/._Figure 1E 680 channel.tif
