# Supplementary material for: Virion morphology and on-virus spike protein structures of diverse SARS-CoV-2 variants
Source: EMBO J. 2024 Nov 14;43(24):6469–95. doi: 10.1038/s44318-024-00303-1 (PMC11649927; doi:10.1038/s44318-024-00303-1)
Supplement: Supplementary file 3 — Source data Fig. 1 [file 44318_2024_303_MOESM3_ESM.zip › Figure1_files/Figure 1D raw data.xlsx]

## Sheet: Sheet1
		Full Length			Cleaved
	B.1	0.140089	0.176618	0.126169	0.859911	0.823382	0.873831
	Alpha	0.022025	0.018477	0.022076	0.977975	0.981523	0.977924
	Beta	0.073194	0.128922	0.143832	0.926806	0.871078	0.856168
	Gamma	0.146626	0.156981	0.089724	0.853374	0.843019	0.910276
	Delta	0.007481	0.005775	0.011184	0.992519	0.994225	0.988816
	Kappa	0.010137	0.018867	0.107977	0.989863	0.981133	0.892023
	Mu	0.004994	0.032385	0.036641	0.995006	0.967615	0.963359
