# Supplementary material for: Virion morphology and on-virus spike protein structures of diverse SARS-CoV-2 variants
Source: EMBO J. 2024 Nov 14;43(24):6469–95. doi: 10.1038/s44318-024-00303-1 (PMC11649927; doi:10.1038/s44318-024-00303-1)
Supplement: Supplementary file 3 — Source data Fig. 1 [file 44318_2024_303_MOESM3_ESM.zip › Figure1_files/Figure 1G raw data.xlsx]

## Sheet: Sheet1
	WT	MonoCS	P681H	P681R
	819	111	829	1162
	840	144	851	1040
	836	140	880	1000
