# Supplementary material for: Virion morphology and on-virus spike protein structures of diverse SARS-CoV-2 variants
Source: EMBO J. 2024 Nov 14;43(24):6469–95. doi: 10.1038/s44318-024-00303-1 (PMC11649927; doi:10.1038/s44318-024-00303-1)
Supplement: Supplementary file 3 — Source data Fig. 1 [file 44318_2024_303_MOESM3_ESM.zip › Figure1_files/Figure 1F raw data.xlsx]

## Sheet: Sheet1
		Full Length			Cleaved
	WT	0.119404	0.177551	0.140089	0.880596	0.822449	0.859911
	T678I	0.13223	0.168337	0.188173	0.86777	0.831663	0.811827
	P681L	0.228467	0.157838	0.158474	0.771533	0.842162	0.841526
	P681R	0.042339	0.060293	0.027048	0.957661	0.939707	0.972952
