# Supplementary material for: Virion morphology and on-virus spike protein structures of diverse SARS-CoV-2 variants
Source: EMBO J. 2024 Nov 14;43(24):6469–95. doi: 10.1038/s44318-024-00303-1 (PMC11649927; doi:10.1038/s44318-024-00303-1)
Supplement: Supplementary file 3 — Source data Fig. 1 [file 44318_2024_303_MOESM3_ESM.zip › Figure1_files/Figure 1B raw data.xlsx]

## Sheet: Sheet1
		full length	cleaved
	WT	0.392843	0.607157
	Alpha	0.183373	0.816627
	Gamma	0.444855	0.555145
	Delta	0.028274	0.971726
	Mu	0.298751	0.701249
