# Supplementary material for: Virion morphology and on-virus spike protein structures of diverse SARS-CoV-2 variants
Source: EMBO J. 2024 Nov 14;43(24):6469–95. doi: 10.1038/s44318-024-00303-1 (PMC11649927; doi:10.1038/s44318-024-00303-1)
Supplement: Supplementary file 4 — Source data Fig. 2 [file 44318_2024_303_MOESM4_ESM.zip]

Archive with 38 entries (33 files):
- Figure2_files/
- __MACOSX/._Figure2_files
- Figure2_files/.DS_Store
- __MACOSX/Figure2_files/._.DS_Store
- Figure2_files/Figure_2B_Micr.images/
- __MACOSX/Figure2_files/._Figure_2B_Micr.images
- Figure2_files/Figure_2D_NumericalData/
- __MACOSX/Figure2_files/._Figure_2D_NumericalData
- Figure2_files/Figure_2C_NumericalData/
- __MACOSX/Figure2_files/._Figure_2C_NumericalData
- Figure2_files/Figure_2A_Micr.images/
- __MACOSX/Figure2_files/._Figure_2A_Micr.images
- Figure2_files/Figure_2B_Micr.images/Alpha.tif
- __MACOSX/Figure2_files/Figure_2B_Micr.images/._Alpha.tif
- Figure2_files/Figure_2B_Micr.images/Mu.tif
- __MACOSX/Figure2_files/Figure_2B_Micr.images/._Mu.tif
- Figure2_files/Figure_2B_Micr.images/Gamma.tif
- __MACOSX/Figure2_files/Figure_2B_Micr.images/._Gamma.tif
- Figure2_files/Figure_2B_Micr.images/B.1.tif
- __MACOSX/Figure2_files/Figure_2B_Micr.images/._B.1.tif
- Figure2_files/Figure_2B_Micr.images/Delta.tif
- __MACOSX/Figure2_files/Figure_2B_Micr.images/._Delta.tif
- Figure2_files/Figure_2D_NumericalData/Figure2D_numerical_table.xlsx
- __MACOSX/Figure2_files/Figure_2D_NumericalData/._Figure2D_numerical_table.xlsx
- Figure2_files/Figure_2C_NumericalData/Figure2C_numerical_table.xlsx
- __MACOSX/Figure2_files/Figure_2C_NumericalData/._Figure2C_numerical_table.xlsx
- Figure2_files/Figure_2A_Micr.images/alpha.tif
- __MACOSX/Figure2_files/Figure_2A_Micr.images/._alpha.tif
- Figure2_files/Figure_2A_Micr.images/mu.tif
- __MACOSX/Figure2_files/Figure_2A_Micr.images/._mu.tif
- Figure2_files/Figure_2A_Micr.images/gamma.tif
- __MACOSX/Figure2_files/Figure_2A_Micr.images/._gamma.tif
- Figure2_files/Figure_2A_Micr.images/B.1.tif
- __MACOSX/Figure2_files/Figure_2A_Micr.images/._B.1.tif
- Figure2_files/Figure_2A_Micr.images/kappa.tif
- __MACOSX/Figure2_files/Figure_2A_Micr.images/._kappa.tif
- Figure2_files/Figure_2A_Micr.images/delta.tif
- __MACOSX/Figure2_files/Figure_2A_Micr.images/._delta.tif
