# Supplementary material for: Virion morphology and on-virus spike protein structures of diverse SARS-CoV-2 variants
Source: EMBO J. 2024 Nov 14;43(24):6469–95. doi: 10.1038/s44318-024-00303-1 (PMC11649927; doi:10.1038/s44318-024-00303-1)
Supplement: Supplementary file 4 — Source data Fig. 2 [file 44318_2024_303_MOESM4_ESM.zip › Figure2_files/Figure_2D_NumericalData/Figure2D_numerical_table.xlsx]

## Sheet: Sheet1
	Figure 2D Data
		B.1	Alpha (α)	Gamma (γ)	Delta (δ)	Mu (µ)	B.1'
	Total S per virion, mean	20.9333	24.6	35.9333	28.9333	37.9333	24
	Total S per virion, std	9.9389	12.0819	14.6992	12.7474	16.5334	NA
	Total S per surface area (x 1000 nm^2), mean	1.02814	1.31274	1.94276	1.51822	1.89653	1
	Total S per surface area (x 1000 nm^2), std	0.486799	0.627001	0.862152	0.610141	0.704927	NA
