# Supplementary material for: Virion morphology and on-virus spike protein structures of diverse SARS-CoV-2 variants
Source: EMBO J. 2024 Nov 14;43(24):6469–95. doi: 10.1038/s44318-024-00303-1 (PMC11649927; doi:10.1038/s44318-024-00303-1)
Supplement: Supplementary file 4 — Source data Fig. 2 [file 44318_2024_303_MOESM4_ESM.zip › Figure2_files/Figure_2C_NumericalData/Figure2C_numerical_table.xlsx]

## Sheet: Sheet1
	Figure 2C Data	virion surface area (x 1000 nm^2)						spike prefusion number per virion						spike postfusion number per virion
	Virion ID	B.1	Alpha	Gamma	Delta	Mu		B.1	Alpha	Gamma	Delta	Mu		B.1	Alpha	Gamma	Delta	Mu
	1	18.4039	18.3022	20.7691	22.3523	18.6406		14	6	8	34	24		1	0	1	4	2
	2	21.9136	18.5481	20.8262	21.2694	22.0111		19	31	53	29	28		2	1	4	0	4
	3	23.5539	24.9412	15.5633	19.4299	19.579		21	47	48	35	29		0	2	5	2	2
	4	16.9754	18.4806	19.7979	19.266	18.8916		18	18	19	15	21		1	2	2	2	1
	5	21.7874	17.1635	19.022	20.6115	18.4329		22	14	43	16	13		4	2	3	5	1
	6	22.5784	20.5814	21.3151	21.4204	31.0608		23	30	34	10	62		1	0	0	2	4
	7	17.1996	19.7722	19.9358	18.573	20.0293		14	36	42	39	53		0	4	5	4	3
	8	23.682	17.5725	19.3685	20.9437	21.9636		38	20	42	43	52		0	5	3	0	9
	9	18.0635	19.2006	19.2116	15.8244	18.6039		18	4	34	22	20		0	0	4	0	1
	10	20.4999	26.7341	21.279	20.309	18.9912		40	26	14	22	30		1	2	5	1	4
	11	26.2922	20.3395	21.016	20.0034	20.8257		7	26	37	16	50		2	3	1	0	3
	12	27.4735	20.3655	18.595	18.9836	22.0705		1	18	31	22	27		5	0	1	3	4
	13	24.2026	14.5725	21.9402	18.3931	22.4951		31	28	47	40	41		1	0	0	0	3
	14	21.5678	18.4086	20.3488	25.5905	20.2139		13	31	39	54	55		2	0	2	0	0
	15	28.5934	26.9593	19.2971	18.0426	18.3231		15	13	12	14	22		0	0	0	0	1
